# Supplementary material for: Evaluating a Customized Version of ChatGPT for Systematic Review Data Extraction in Health Research: Development and Usability Study
Source: JMIR Form Res. 2025 Aug 11;9:e68666. doi: 10.2196/68666 (PMC12338963; doi:10.2196/68666)
Supplement: Multimedia Appendix 1 [file formative-v9-e68666-s001.xlsx]

## Sheet: Sheet1
				Study characteristics													Sample characteristics																Methodological
Covidence study #	Data	Study ID	Parent study ID (if applicable)	Extractor initials	Authors	Country	Publication year	Aim of study	Design (RCT, observational or feasibility)	Primary substance measured	Setting	Details of compensation/reimbursement	COI	no. of fields	no. correct	%	N participants at baseline	Participant recruitment	Participant population	Age mean	Age SD	Age median	Age interquartile range	Age lower	Age upper	Sample_age_classification	Female %	N attrition/excluded from analyses	EMA, Daily Diary or Sensor data	no. of fields	no. correct	%	Platform/technology used (smartphone application etc)	Collection device (e.g. participants smartphones, wearables, study issued device)	How was substance use measured? (any use, frequency of use, quantity of use, duration of use etc)	Time of day (Time when data collection initiated)	Duration (minutes)/ length of survey/assessment (e.g. 10-minute daily survey)	Assessment period (days; convert from weeks if necessary)	Min duration of assessment period (days)	Max duration of assessment period (days)	Average duration of assessment period (days)	Frequency of data collection (For biosensing data only)	Standard number of daily assessments	Min number of daily assessments completed across study	Max number of daily assessments completed across study	Average number of daily assessments completed across study	Standard time between assessment	Min time between assessment	Max time between assessments
39	1	Abrantes 2022		ZB	Abrantes, M., Kunicki, Z., Braun, T., Miranda, R., Blevins, C., Brick, L., Thomas, G., March, E., Feltus, S., & Stain, M.	US	2022	To examine the association between alcohol and sweets cravings and consumption in real-time in the natural environment.	Observational	Alcohol		For each EMA prompt that participants completed, they received a $1 incentive. The study compensated participants an additional $20 for completing 80% or more of EMA prompts during the entire 3-week period.	None reported	# Human wrong	0		25	Alcohol and Drug hospitalisation program	People in early recovery from AUD	40	10.68	Not specified	Not specified	Not specified	Not specified	Adults	56		EMA	# Human wrong	0		Ilumivu mEMA app	Personal smartphone	# standard drinks since last EMA report	4 windows daily: 9:00 am–11:59 am, 12:00 pm–2:59 pm, 3 pm–5:59 pm, and 6:00 pm–9:00 pm.	Not specified	21	N/A	N/A	N/A	N/A	4	0.14	4	2.54	N/A	0 days	12 days
				GPT	Ana M. Abrantes, Zachary Kunicki, Tosca Braun, Robert Miranda Jr., Claire E. Blevins, Leslie Brick, Graham Thomas, Eliza Marsh, Sage Feltus, Michael D. Stein	United States of America	2022	To examine real-time alcohol cravings, sweet cravings, and consumption of sweets among adults in early recovery from AUD.	Observational	Alcohol	Butler Hospital, Providence, RI; Alpert Medical School of Brown University; Centers for Diabetes and Weight Control, The Miriam Hospital, Providence, RI; Centers for Alcohol and Addiction Studies, Brown University, Providence, RI; Department of Health Law, Policy, and Management, Boston University School of Public Health	Participants were compensated $1 for each EMA prompt completed and an additional $20 for completing 80% or more of EMA prompts during the entire 3-week period.	Not specified	9	9	1	25	Recruited from the Alcohol and Drug Partial Hospitalization program at a large psychiatric hospital in the Northeast.	Adults recently discharged from a partial hospitalization program for AUD	40	10.68	Not specified	Not specified	Not specified	Not specified	Not specified	0.56	Not specified	EMA (Ecological Momentary Assessment)	13	13	1	ilumivu mEMA app	Participants' personal smartphones	Asked participants to report how many standard drinks of alcohol and how many servings of sweetened foods and beverages they had consumed since their last EMA prompt.	9:00 am–11:59 am, 12:00 pm–2:59 pm, 3:00 pm–5:59 pm, 6:00 pm–9:00 pm	Not specified	21	N/A	N/A	N/A	Not applicable	4	Not specified	Not specified	Not specified	Not applicable	Not specified	Not specified
119	1	Alessi 2019		ZB	Alessi, S., Petry, N., & Barnett, N.	US	2019	To characterize alcohol consumption measured with this technology among alcohol use disorder treatment outpatients in two clinical trials	Observational	Alcohol		Compensation was $1 for each day of SCRAMx data provided, a $3 bonus for each full week of data, $20 bonus per month of data, $20 study completion bonus, and $50 for returning study equipment. In total, participants could earn $250 for wearing SCRAMx for the 3 months.	None reported	# Human wrong	0		66		Alcohol treatment outpatients	40.3	10	Not specified	Not specified	Not specified	Not specified	Adults	41.3	3	Sensor data	# Human wrong	2		SCRAMx	Ankle bracelet	Transdermal Alcohol Concentration	All day		85				30 minutes
				GPT	Sheila Alessi, Nancy Petry, Nancy Barnett	United States of America	2019	To characterize alcohol consumption among alcohol use disorder treatment outpatients using transdermal alcohol sensing technology in clinical trials	Observational	Alcohol	Community-based alcohol treatment outpatient clinics	$250 total: $1/day of data, $3/week bonus, $20/month, $50 for returning equipment, $20 study completion bonus	Not specified	9	9	1	63	Recruited from community-based clinics providing substance abuse treatment services	Alcohol treatment outpatients	40.3	10	Not specified	Not specified	Not specified	Not specified	Adults	0.413	3 excluded (0 days of data, discontinued due to discomfort, early discontinuation for medical reasons)	Sensor data	13	13	1	SCRAMx (Secure Continuous Remote Alcohol Monitor)	SCRAMx ankle bracelet	Alcohol consumption was continuously monitored through transdermal alcohol concentration (TAC) measured by SCRAMx, drinking episodes defined by TAC ≥ 0.02 g/dL	Continuous monitoring (samples every 30 minutes)		84	N/A	N/A	N/A	Continuous (every 30 minutes)	Not applicable	Not specified	Not specified	Not specified	Every 30 minutes	Not specified	Not specified
191	1	Anderson 2021		ZB	Anderson, A.	US	2021	This study investigated the role of general daily planning as opposed to specific behaviour planning as a predictor of engagement in lifestyle behaviours	Observational	Alcohol		Participants were paid according to their degree of participation—with a payment for each daily diary study and a bonus for completing thirteen or more diary studies. The total payment ranged from $12 to $26 per participant.	None reported	# Human wrong	0		76	Online	Healthy adults	40.29	13.69	Not specified	Not specified	Not specified	Not specified	Adults	57.9		Daily diary	# Human wrong	0		Qualtrics	Online survey	# standard drinks consumed in the past 24 hours	8pm		14	N/A	N/A	N/A	N/A	1	Not specified	Not specified	11.8	24 hours	N/A	N/A
				GPT	Austen R. Anderson	United States	2021	To explore the impact of general daily planning on engagement in various lifestyle behaviors and investigate the moderating effects of conscientiousness and average levels of planning.	Observational (daily diary study)	Not applicable	Online via Prolific platform	Participants were compensated between $12 to $26 based on their degree of participation.	Not specified	9	8	0.888889	76	Online recruitment via Prolific	Adults living in the United States	40.29	13.69	Not specified	Not specified	Not specified	Not specified	Adults	0.579	Not specified	Daily Diary	13	13	1	Not specified	Not specified	Not applicable (study focused on lifestyle behaviors)	8:00 PM EST (time surveys were sent daily)	Daily surveys	14	N/A	N/A	N/A	Daily	1	Not specified	Not specified	Not specified	Not applicable	Not specified	Not specified
299	1	Averill 2018		ZB	Averill, F., Brown, T. G., Robertson, R. D., Tchomgang, A., Berbiche, D., Nadeau, L., & Ouimet, M. C.	Canada	2018	To pragmatically examine application of a contingency management program combined with transdermal monitoring for reducing alcohol use in DWI offenders recruited from the community (i.e., not necessarily participating in a court-mandated relicensing program)	RCT	Alcohol	Natural environment	All participants were informed that they would receive $5 per day for wearing the anklet during weeks 1 and 6 of the study. during the first and last weeks of the study, and $56 per week during the 4-week intervention period.	None reported	# Human wrong	0		37	Quebec’s relicensing program	Male driving whilst under the influence offenders from the community	40.5	15.9	Not specified	Not specified	Not specified	Not specified	Adults	0	4	Sensor data	# Human wrong	0		SCRAM	Ankle bracelet	Transdermal Alcohol Concentration	Continuous	Not specified	42	Not specified	Not specified	Not specified	30 minutes	Not specified	Not specified	Not specified	Not specified	Not specified	Not specified	Not specified
				GPT	Farah Averill, Thomas G. Brown, Robyn D. Robertson, Angeline Tchomgang, Djamal Berbiche, Louise Nadeau, Marie Claude Ouimet	Canada	2018	To evaluate the acceptability of a transdermal alcohol monitoring (TAM) device, recruitment issues, and the impact of contingency management and TAM on alcohol use among DWI offenders over a 6-week period	Randomized controlled trial	Alcohol	Community	$5 per day for wearing the device, up to $56 per week during intervention period; bonuses for abstinence (CM group)	Not specified	9	9	1	37	Community-recruited via letters to DWI offenders	Male DWI offenders with problem alcohol use	40.5	15.9	Not specified	Not specified	Not specified	Not specified	Adults	0	4 (due to device inconvenience, illness, allergy)	TAM (Transdermal Alcohol Monitoring)	13	13	1	Secure Continuous Remote Alcohol Monitor (SCRAM)	SCRAM devices	Monitored via transdermal alcohol concentration (TAC), confirmed through SCRAM data	Random times collected approximately every 30 minutes		6 weeks	N/A	N/A	N/A	Continuously for 6 weeks	Not specified	Not specified	Not specified	Not specified	30 minutes between data collection	Not specified	Not specified
326	1	Bae 2018		ZB	Bae, S., Chung, T., Ferreira, D., Dey, A.K. & Suffoletto, B.	US	2018	To evaluate whether phone sensor data and machine learning models are useful to detect alcohol use events	Observational	Alcohol		Participants received $20 for completing the baseline survey and $2 for each day they completed EMA	None reported	# Human wrong	0		38	Through an Emergency Department (ED) and college campus, using similar methods	Young adult heavy drinkers	23.5	Not specified	Not specified	Not specified	21	28	Adults	0.39	8	Daily diary	# Human wrong	2		Text message	Participants' smartphones	Any alcohol use, duration of alcohol use and # of standard drinks	10am		28	N/A	N/A	N/A	N/A	1	N/A	N/A	N/A	24 hours	N/A	N/A
				GPT	Sangwon Bae, Ph.D1, Tammy Chung, Ph.D2, Denzil Ferreira, Ph.D3, Anind K. Dey, Ph.D.1, Brian Suffoletto, M.D., M.S.4	USA	2018	To evaluate whether phone sensor data and machine learning models are useful to detect alcohol use events, and to discuss implications of these results for just-in-time mobile interventions.	Prospective study	Alcohol	Young adult heavy drinkers	$20 for completing the baseline survey and $2 for each day they completed EMA	Not specified	9	9	1	30	Recruitment occurred through an Emergency Department and college campus	Young adults with hazardous drinking	23.5	1.8	Not specified	Not specified	21	28	Adults	0.5	2	EMA	13	10	0.769231	AWARE app for iOS and Android	Participants' smartphones	Daily text messages querying alcohol use, quantifying as non-drinking, low-risk, and high-risk based on the number of standard drinks reported	10:00 AM	Continuous throughout the day	28	N/A	N/A	N/A	Continuous	2	1	2	1.4	Variable	Not specified	Not specified
327	1	Bae 2021		ZB	Bae, S. W.; Chung, T.; Islam, R.; Suffoletto, B.; Du, J.; Jang, S.; Nishiyama, Y.; Mulukutla, R.; Dey, A.	US	2021	To explore whether smartphone-based sensors (e.g., accelerometer) can detect self-reported episodes of acute cannabis intoxication (subjective “high” state) in the natural environment.	Observational Study / feasibility	Cannabis	Online	Amount not specified	None reported	# Human wrong	0		57	Recruited by research registry and Craigslist	Young adults who use cannabis at least twice per week	19.82	1.76	Not specified	Not specified	18	25	Young adults	57.8	Not specified	EMA	# Human wrong	0		Text message	Participants' smartphones	Duration of use, quantity consumed (hits, grams) and subjective rating of high (0-10, 10 = very high)	10am, 3pm, 8pm	Not specified	30	Not specified	Not specified	Not specified	N/A	3	Not specified	Not specified	Not specified	5 hours	Not specified	Not specified
				GPT	Sang Won Bae, Tammy Chung, Rahul Islam, Brian Suffoletto, Jiameng Du, Serim Jang, Yuuki Nishiyama, Raghu Mulukutla, Anind Dey	USA	2021	To explore the feasibility of detecting subjective cannabis intoxication in young adults using mobile phone sensors in real-world settings.	Observational	Cannabis	Young adults in Pittsburgh, PA	Participants were compensated for participation.	No conflict declared	9	9	1	57	Research registry and Craigslist	Young adults who reported cannabis use at least twice per week	19.82	1.76	Not specified	Not specified	18	25	Adults	0.58	Not specified	EMA	13	13	1	AWARE app	Participants' smartphones	Self-reported episodes of cannabis use, including start/stop time and subjective intoxication rating (0-10 scale)	Three times daily: 10am, 3pm, 8pm	Not specified	30	N/A	N/A	N/A	Continuous	3	Not specified	Not specified	Not specified	Variable	Not specified	Not specified
357	1	Ballesio 2022		ZB	Ballesio, A., Zagaria, A., Salaris, A., Terrasi, M., Lombardo, C., & Ottaviani, C.	Italy	2022	To investigate whether subjective sleep quality reported in the morning was associated with daily positive emotional experience and whether this association was mediated by heart rate variability (HRV), a measure of cardiac vagal tone	Observational	Alcohol		Not specified	None reported	# Human wrong	0		121	Word of mouth and social media	Young adults	25.97	5.32	Not specified	Not specified	20	46	Young adults	64.8	Not specified	EMA	# Human wrong	0		Qualtrics	Online survey	Alcohol intake reported (Reported/not reported)	Not specified		2	N/A	N/A	N/A	N/A	5	N/A	N/A	N/A	N/A	N/A	N/A
				GPT	Andrea Ballesio, Andrea Zagaria, Andrea Salaris, Michela Terrasi, Caterina Lombardo, Cristina Ottaviani	Italy	2022	To investigate whether sleep quality impacts daily positive emotional experience and if heart rate variability (HRV) mediates this relationship.	Observational Study / feasibility	Not applicable	General community	Not specified	No conflict declared	9	8	0.888889	121	Social media and word of mouth	Young adults	25.97	5.32	Not specified	Not specified	20	46	Adults	0.648	Not specified	EMA	13	13	1	HRV4training app and HRV Camera app	Participants' smartphones	Not applicable	Random times during the day	2 minutes	2	N/A	N/A	N/A	Random, five times a day	5	Not specified	Not specified	Not specified	Random	Not specified	Not specified
467	1	Bedillion 2022		ZB	Bedillion, M. F.; Dharbhamulla, P. O.; Ansell, E. B.	US	2022	To examined the association between types and number of modes of cannabis used over a 21-day ecological momentary assessment (EMA) period with hazardous cannabis use and consequences both concurrently and six months later.	Observational	Cannabis		$1 for each prompted or waking survey and $2 for each end-of-day survey submitted over the 21-day EMA period. Participants were incentivized with a $50 “bonus” for completing 95% of their surveys each week. They also received $50 each for the completion of the intake and six-month appointments	None reported	# Human wrong	0		155	Flyers, social media, and word of mouth	Young adult recreational cannabis users	21.1	2.32	Not specified	Not specified	18	30	Young adults	59.4	12 participants dropped out by six months and 35 participants had incomplete data due to late completion of the six-month follow-up (greater than 6 months late)	EMA	# Human wrong	0				Modes of cannabis use - (Joint/blunt/bong/pipe or bowl/vaporizer/ingestion/dab or hash oil. Quantity of use - "hits" and Frequency of each mode used.	two-hour epochs between 9am and 9pm. The remaining two interval-contingent surveys were participant initiated, the first in the morning, after participants woke up, and the second at night, before they went to bed.		21	N/A	N/A	N/A	N/A	8	N/A	N/A	146.01	Not specified	Not specified	Not specified
				GPT	Margaret F. Bedillion, Parag O. Dharbhamulla, Emily B. Ansell	USA	2022	To examine the concurrent and longitudinal associations between hazardous cannabis use and consequences and the frequency and proportion of various modes of cannabis use over 21 days.	Observational	Cannabis	Northeastern United States	$1 for each prompted or waking survey and $2 for each end-of-day survey submitted over the 21-day EMA period, with bonuses for compliance.	No conflict declared	9	9	1	155	Flyers, social media, and word of mouth	Young adult recreational cannabis users	21.1	Not specified	Not specified	Not specified	18	30	Adults	0.594	47 (did not complete 6-month follow-up or had incomplete data)	EMA	13	12	0.923077	EMA smartphone app	Participants' smartphones	Frequency and proportion of various modes used (joint, blunt, bowl, bong, vaporizer, ingestion, dab/hash-oil)	Between 9am and 9pm over two-hour epochs; morning upon waking and night before bed	2 minutes per interval-contingent surveys	21	N/A	N/A	N/A	Pseudo-randomly timed across the day	8	Not specified	Not specified	146 (average per participant)	Not specified	Not specified	Not specified
499	1	Benitez 2019		ZB	Benitez, B.; Goldman, M. S.	US	2019	The present study was designed to determine whether alcohol expectancies measured as open-ended associates would vary within a day in anticipation of immediately subsequent drinking occasions	Observational	Alcohol	University	Class credits	None reported	# Human wrong	0		426	University	Psychology undergraduate students who reported any alochol use in past 30 days	21	3.3	Not specified	Not specified	Not specified	Not specified	Young adults	77	Not specified	EMA	# Human wrong	1		Qualtrics	Participants' smartphones	Quantity and type of alcoholic beverages consumed	10:00am, 1:00 p.m., 4:00 p.m., 7:00 p.m., 10:00 p.m., and 1:00am		3	Not specified	Not specified	Not specified	N/A	6	Not specified	Not specified	Not specified	3 hours	Not specified	Not specified
				GPT	Bryan Benitez, Mark S. Goldman	USA	2019	To examine real-time variations in motivation to consume alcohol by probing future-oriented expectancy verbal associates using an EMA paradigm	Observational	Alcohol	University of South Florida	Class credits	No conflict declared	9	9	1	426	Undergraduate students from psychology courses at a large public university	Undergraduate students including frequent binge drinkers, sporadic binge drinkers, and infrequent drinkers	21	3.3	Not specified	Not specified	18	Not specified	Adults	0.77	Not specified	EMA	13	13	1	Smartphone with EMA software	Participants' smartphones	Self-reported alcohol consumption	Every 3 hours on selected days	Not specified	3	N/A	N/A	N/A	Three times daily	Not specified	Not specified	Not specified	Not specified	Not specified	Not specified	Not specified
510	1	Beres 2021		ZB	Beres, L. K.; Mbabali, I.; Anok, A.; Katabalwa, C.; Mulamba, J.; Thomas, A. G.; Bugos, E.; Nakigozi, G.; Grabowski, M. K.; Chang, L. W.	US	2021	To assess the feasibility of EMAI and establish estimates of the potential effect of EMAI on a range of health-related behaviors in Rakai, Uganda	Randomised pilot trial	Alcohol	Natural setting	UGX 10,000; approximately US $3 and reimbursed for travel costs UGX 5000-40,000; US $1.50-12 for each in-person study visit. Participants were given funds equivalent to 525 MBs of data monthly throughout the study and an incentive totaling UGX 100,000 (approximately US $30) in 3 increments at 30, 60, and 90 days for responding to ≥50% of data collection prompts.	emocha Mobile Health Inc developed the application used in this study. LWC is entitled to royalties on certain nonresearch revenues generated by this company and owns company equity. Specific to this study, LWC received no royalties or compensation from emocha Mobile Health Inc. This arrangement has been reviewed and approved by Johns Hopkins University in accordance with its conflict of interest…	# Human wrong	1		48	Sampled adult participants from the Rakai Community Cohort Study (RCCS), an open, population-based cohort running since 1994	Adults with atleast secondary level of education	N/A	N/A	31	25-38	Not specified	Not specified	Adults	48	2 dropped out, 8 excluded after enrolment	EMA	# Human wrong	0		emocha app	Study designated smartphone	Any use, quantity of use	Not specified		90	90	94	92		2	Not specified	Not specified	Not specified	Not specified	Not specified	Not specified
				GPT	Laura K Beres, Ismail Mbabali, Aggrey Anok, Charles Katabalwa, Jeremiah Mulamba, Alvin G Thomas, Eva Bugos, Gertrude Nakigozi, Mary K Grabowski, Larry W Chang	Uganda	2021	To explore the feasibility of detecting health-related behaviors using mobile technology and to establish estimates of the potential effects of mobile ecological momentary assessment and intervention (EMAI) on health behaviors.	Randomized controlled trial	Not applicable	Rural communities in Rakai, Uganda	Participants were compensated for their time (UGX 10,000; approx. US $3) and reimbursed for travel costs (UGX 5000-40,000; US $1.50-12) per visit.	No conflicts of interest reported	9	7	0.777778	48	From the Rakai Community Cohort Study, purposively recruited via telephone	Adults, predominantly agrarian and trading community members	31 (median)	Not specified	31	25-38 (IQR)	Not specified	Not specified	Adults	48% female	Not specified	EMA	13	11	0.846154	EMAI app developed by emocha Health Inc	Study-issued smartphones	EMAI for fruit consumption, vegetable consumption, alcohol intake, cigarette smoking, and condomless sex with non-long-term partners	Twice daily, random and fixed times	Not specified	90	90	90	90		Twice daily, plus weekly and event-contingent	Not specified	Not specified	Not specified	Not specified	Not specified	Not specified
														# Human wrong	1	0.952478														# Human wrong	5	0.95033
[truncated: 19 more columns]
