# Supplementary material for: Evaluating a Customized Version of ChatGPT for Systematic Review Data Extraction in Health Research: Development and Usability Study
Source: JMIR Form Res. 2025 Aug 11;9:e68666. doi: 10.2196/68666 (PMC12338963; doi:10.2196/68666)
Supplement: Multimedia Appendix 2 [file formative-v9-e68666-s002.xlsx]

## Sheet: Data Extraction (scoring)
	Study characteristics			Sample characteristics																				Intervention information (NOTE: all were universal)						Control group info
Reviewer	Study Authors (last name, first name initial)	Year of Publication	Aims	Country in which the study was conducted (United States UK Canada Australia Other: please specify)	Participant hours per week worked in role (any information)	Participant experience in role (years)	Participant experience in role (SD)	Participant experience in role (range)	Participant role (Social worker; Counsellor; Other: please specify)	Participant role (more detailed, e.g., area of practice, caseload)	Proportion of sample female	Participant age (mean)	Participant age (SD)	Participant age (Range, lower bound)	Participant age (Range, upper bound)	Number of participants in control group at baseline	Number of participants in treatment group at baseline	Total number of consenting participants at baseline	Number of participants at post-intervention	Number of participants at follow-up (if applicable)	No. of fields	No. correct	% correct	Study Design (Randomised controlled trial Non-randomised experimental study (control) Pre-post study Cluster randomised controlled trial Pilot/feasability study Other: please specify	Type of intervention (brief)	Modality (In-person (individual) In-person (group) Digital)	Intervention description (20-50 words)	Duration/ No of sessions (e.g. 8x30 minute sessions over 4 weeks)	Intervention facilitator	Does the study have a control group (Yes/No)	Control group (type; if active control brief description)	Statistical analysis plan description (30-40 words)	No. of fields	No. correct	% correct	Compassion fatigue outcomes (specify scales and subscales used in bulletpoint format)	Compassion fatigue statistical test results (include relevant F or t-tests, p values, effect sizes etc)	Secondary traumatic stress or vicarious trauma outcomes (specify scales and subscales used in bulletpoint format)	Secondary traumatic stress (STS) or vicarious trauma statistical test results (include relevant F or t-tests, p values, effect sizes etc)	Burnout outcomes (specify scales and subscales used in bulletpoint format)	Burnout statistical test results (include relevant F or t-tests, p values, effect sizes etc)	Compassion satisfaction, job satisfaction outcomes (specify scales and subscales used in bulletpoint format)	Compassion satisfaction, job satisfaction statistical test results (include relevant F or t-tests, p values, effect sizes etc)	Stress or distress outcomes (specify scales and subscales used in bulletpoint format)	Stress or distress statistical test results (include relevant F or t-tests, p values, effect sizes etc)	Other mental health outcomes (e.g., anxiety, depression, diagnoses) (specify scales and subscales used in bulletpoint format)	Other mental health statistical test results (include relevant F or t-tests, p values, effect sizes etc)	Other outcomes (specify scales and subscales used in bulletpoint format)	Other statistical test results (include relevant F or t-tests, p values, effect sizes etc)
JS	Pandya, S. P.	2020	Influence of an online meditation training program for geriatric social workers (GSWs) in a range of adult day care facilities across eight Asian and African cities.	Other: Across Africa and Asia	NA	8.32	3.75	NA	Social worker	Geriatric social workers	0.58	44.9	5.7	NA	NA	141	141	282	244					Randomised controlled trial	Online meditation program	Digital	Online meditation program tailored for GSWs, weekly real-time video sessions. Each was a yoga/meditation-based, and participants practiced once/week in addition. Used Blackboard as a platform, and videos were uploaded for self-practice.	40-weeks, 1x weekly session, 1x self-practice	Meditation trainers	Yes	Waitlist	Pre- and posttest scores compared with mixed-dessign two-way ANOVA. Interactions + main effects. Multivariate analyses were used with Kruskal-Wallis nonparametric tests and Bonferroni adjusted alpha levels to examine the independent, pairwise and combined effects of significant predictors on change scores. Two SEMs with standard ized coefficients and using MLM method were developed to determine m…										Generic Job Satisfaction Scale (GJSS)	Maybe have to decrypt this with supervisors: There were significant interactions between the posttest GJSS scores of the intervention and control groups, F(1, 242) = 98.23, p = .01, g2 = .59, and the pre- and posttest GJSS scores of the intervention group, F(1, 267) = 86.55, p = .02, g2 = .65.					The Resilience Scale (RS)	There were significant interactions between the posttest RS scores of the intervention and control groups, F(1, 242) = 109.83, p = .01, g2 = .66, and the pre- and posttest RS scores of the intervention group, F(1, 267) = 112.34, p = .02, g2 = .68.
Systematic Review Extractor Pro	Pandya, Samta P.	2020	Explore the influence of an online meditation training program on resilience and job satisfaction among geriatric social workers in adult day care facilities across eight Asian and African cities.	Asia and Africa	Not specified	Not specified	Not specified	Not specified	Geriatric Social Worker	Various adult day care facilities including transitional day care, active adult day care, palliative care, and memory care.	0.5816	Not specified	Not specified	Not specified	Not specified	116	141	282	128	Not specified	17	11	0.647059	Wait list control design study	Online meditation training program	Digital	The program aimed at building resilience and enhancing job satisfaction through meditation, involving synchronous and asynchronous sessions focusing on relaxation, deep breathing, and mindful awareness.	40x40 minute sessions over 40 weeks	Meditation training experts	Yes	Wait list control	Mixed-design two-way ANOVA, multivariate analyses with Kruskal-Wallis nonparametric tests, and structural equation modeling were used to analyze the effects of an online meditation program on resilience and job satisfaction among geriatric social workers	12	12	1	Not specified	Not specified	Not specified	Not specified	Not specified	Not specified	Generic Job Satisfaction Scale (GJSS)	Significant interactions observed post-test between intervention and control groups with greater job satisfaction in the intervention group; F(1, 242) = 98.23, p = .01, g2 = .59. GJSS scores likely to increase by 7.70% with each self-practice session	Not specified	Not specified	Not specified	Not specified	Resilience Scale (RS)	Significant improvements in resilience post-test in the intervention group compared to control; mean difference = 73.09, p = .001, d = 7.01. Resilience scores likely to increase by 6.43% with each self-practice session
JS	Meier, A.	2000	Evaluate feasibility and effectiveness of an online stress management support group for social workers.	United States	40 (mdn); upper range of 65	11.5 (mdn)	NA	1 to 30	Social worker	79%: private-sector agencies; 21% publicly funded orgs, 21% private practice. High average hours worked.	0.84	43 (mdn)	NA	24	69	NA	NA	52	19					Randomised controlled trial	Online stress management support group	Digital	Online group led by a Group Leader, who faciilitated participation. Early internet forum.	Ten-weeks	Group Leader (nonspecified qualifications) facilitated	Yes	No treatment	The pre-and post-group OSI data for the two groups were compared using the non-parametric, Wilcoxon-Matched-Pairs Signed Ranks Test (significance threshhold at .10).												Occupational stress inventory - occupational stress - psych strain - coping resourcefulness	No statistically significant changes in members’ levels of occupational stress, psychological strain, or coping resourcefulness. No numerical results provided.
Systematic Review Extractor Pro	Meier, A.	2000	To explore the feasibility, process, and effectiveness of a listserv-based support group for social workers dealing with job stress.	United States	Worked full-time, with a median work-week of 40 hours but reports of up to 65 hours per week.	Median of 11.5 years, ranging from less than one year to 30 years.	Not specified	<1 - 30 years	Social Worker	Primarily private-sector agencies; few in publicly funded organizations, private practice.	84% female	Median age 43 years	Not specified	Not specified	Not specified	Not specified	Not specified	52 volunteers recruited, not all specified as completing the study.	Not specified	Not specified	17	14	0.823529	Not specified	Listserv-based support group	Digital	A 10-week facilitated listserv support group designed to help social workers cope with job stress through peer support and sharing coping strategies.	10 weeks, asynchronous communication	Clinical social worker with extensive experience facilitating support groups	Yes	Non-treatment Control Group, received no treatment, only completed pre- and post-intervention assessments.	The study used descriptive statistics for background information and satisfaction surveys, and Wilcoxon-Matched-Pairs Signed Ranks Test for pre- and post-group OSI data to compare levels of occupational stress, psychological strain, and coping resourcefulness. Statistical analyses were performed using SPSS, and qualitative analyses used NUD.IST 4.	12	11	0.916667	Not applicable to this study's focus	Not applicable	Not applicable to this study's focus	Not applicable	Not applicable to this study's focus	Not applicable	Not directly addressed, but job stress and coping strategies were extensively discussed	Not specified in terms of scales/subscales or statistical results	The study used the Occupational Stress Inventory (OSI) but does not specify scales or subscales related to stress/distress specifically	No statistically significant changes in members’ levels of occupational stress, psychological strain, or coping resourcefulness were found	Participants had been treated for depression or anxiety disorders; however, specific scales and subscales are not provided	No statistically significant findings reported	Not applicable	Not applicable
JS	Kinman, G., Grant,. L., and Kelly, S.	2020	Mixed methods examining the effects of a mindfulness course on resilience in social workers.	UK	82% were full-time workers	10	6.11	1 to 28	Social worker	NA	0.85	43	10.65	NA	NA	NA	NA	26	18					Pre-post study	Adapted form of MBSR/Mindfulness Cognitive Therapy	Not specified	Practices and reflective exercises (such as body-scan, breathing, self-compassion break) to reduce worry, rumination and improve their well-being.	8 weeks, sessions (?)	Social worker (and experienced mindfulness practitioner)	No	NA	Paired samples t-tests comparing T1 and T2				ProQoL - compassion fatigue	T1 M (SD) = 2.68 (0.61), T2 M (SD) = 2.15 (0.54), t-value = 3.15, d = 0.63, p < 0.01					ProQoL - compassion satisfaction	T1 M (SD) = 3.63 (0.53), T2 M (SD) = 3.97 (0.32), t-value = -2.78, d = 0.64, p < 0.01	Perceived Stress Scale	T1 M (SD) = 2.98 (0.57), T2 M (SD) = 2.51 (0.42), t-value = 4.12, Effect size = 0.87, p < 0.001			Emotional self-efficacy Reflective ability Psychological flexibility Self-compassion	Emotional self-efficacy: T1 M (SD) = 3.47 (0.42), T2 M (SD) = 3.89 (0.31), t-value = -4.12, d = 0.87, p < 0.001 Reflective ability: T1 M (SD) = 3.96 (0.36), T2 M (SD) = 4.02 (0.21), t-value = -0.44, d = 0.09, not significant Psychological flexibility: T1 M (SD) = 4.88 (0.86), T2 M (SD) = 5.37 (0.50), t-value = -2.40, d = 0.49, p < 0.05 Self-compassion: T1 M (SD) = 3.00 (0.64), T2 M (SD) = 3.27 (0…
Systematic Review Extractor Pro	Kinman, G.; Grant, L.; Kelly, S.	2020	To examine the effects of an eight-week mindfulness training course on resilience in social workers	United Kingdom	Not specified	Range from 1 to 28 years	SD = 6.11	1 - 28 years	Social Worker	Not specified	85% female	Mean age 43 years	SD = 10.65	Not specified	Not specified	Not applicable	Not applicable	26	18 at T2	Not specified	17	15	0.882353	Non-randomised pre-post design	Eight-week mindfulness training course	Not specified	An adapted form of Mindfulness Based Stress Reduction/Mindfulness Cognitive Therapy aimed to reduce worry and rumination, and improve well-being	8 weeks	An experienced mindfulness practitioner, also a qualified social worker	No	Not applicable	Paired samples t-tests and Cohen's effect size values were used to evaluate pre and post intervention changes.	12	12	1	ProQOL: Compassion Fatigue subscale	Significant reduction in compassion fatigue scores from T1 to T2 (p < 0.001, Cohen's d = 0.63, moderate effect size)	Not specified	Not specified	Not specified	Not specified	ProQOL: Compassion Satisfaction subscale	Significant increase in compassion satisfaction from T1 to T2 (p < 0.01, Cohen's d = 0.64, moderate effect size)	Perceived Stress Scale	Significant reduction in perceived stress from T1 to T2 (p < 0.001, Cohen's d = 0.87, large effect size)	Not specified	Not specified	Not specified	Not specified
JS	Trammel, R. C., Park, Genwhi, P. & Karlsson, I.	2021	Examine the effectiveness of a Religiously Oriented Mindfulness intervention on mindfulness, increase cardiac vagal tone, and decrease personal Burnout for a sample of social workers	United States	NA	NA	NA	NA	Social worker	Social workers (n = 10 were still students - talk with supervisors)	0.714	NA	NA	NA	NA	NA	NA	22	22					Pre-post study	Mindfulness-Based Stress Reduction	Digital	MP3 files based on MBSR, but religiously oriented. Accessed online and prayer, guided religious visualisation content.	8x 20-30 minute sessions	Researcher	No	NA	Paired t-tests to compare pre-post means.								Copenhagen Burnout Scale: Personal Burnout subsscale	Personal burnout significantly reduced from pre (49.54 [3.27]) to post (35.37 [14.39]), t(19) = 3.95, p < .05, d = .21							Mindfulness Attention and Awareness Scale (MAAS) Heart rate variability (RMSDD; physiological)	There was a significant improvement between pre (3.33 [0.76]) and post (3.96 [0.79]) interention MAAS scores, t(20) = −2.45, p < .05, d = 0.82. There was also improvement in RMSDD, from pre (40.81[22.3]) to post-intervention (56.45 [44.03]), t(21) = −3.51, p = .00, d = 0.45
Systematic Review Extractor Pro	Trammel, R.C.; Park, G.; Karlsson, I.	2020	To examine the efficacy of a Religiously Oriented Mindfulness (ROM) intervention in improving mindfulness, cardiac vagal tone, and reducing Personal Burnout among social workers	United States	Not specified	Not specified	Not specified	Not specified	Social Worker	Not specified	Majority female (not quantified)	Not specified	Not specified	Not specified	Not specified	Not applicable	Not applicable	22	Not specified	Not specified	17	15	0.882353	Pre-post study	MP3 delivered Religiously Oriented Mindfulness (ROM) intervention	Digital	A ROM intervention aiming to improve mindfulness, increase cardiac vagal tone, and decrease personal burnout via MP3 recordings	4-6 weeks	Not specified	No	Not applicable	Pre and posttest data were collected using the Mindful Attention and Awareness Scale (MAAS), Heart Rate Variability (HRV), and the Personal Burn-out dimension of the Copenhagen Burnout Scale	12	10	0.833333	Not specified	Not specified	Not specified	Not specified	Copenhagen Burnout Scale (Personal Burnout subscale)	Significant decrease in Personal Burnout [t(19) = 3.95, p < .05, d = .21]	Not specified	Not specified	Not specified	Not specified	Not specified	Not specified	Mindful Attention and Awareness Scale (MAAS); Heart Rate Variability (HRV) measurement	Significant improvements in MAAS scores [t(20) = −2.45, p < .05, d = 0.82] and HRV [t(21) = −3.51, p = .00, d = 0.45]
JS	Maddock, A., McGuigan, K., and McCusker, P.	2023	To evaluate the effects of a mindfulness-based programme on social worker wellbeing.	Other: UK (Northern Ireland)	NA	NA	NA	NA	Social worker	Social workers (from various agencies), frontline - needed to have contact with clients	0.887	44.44	10.01	24	64	29	33	62	47					Randomised controlled trial	Mindfulness-based Social Work and Self-Care (MBSWSC)	Digital	Mindfulness-based programme for social work and self-care developed for delivery over Teams with mindfulness facilitators (also social workers). Included homework, full curriculum listed in paper. Included homework (20-30 mins, 6 day per week over the period).	6x 1.5 hour session over 6 weeks. Included homework (20-30 mins, 6 day per week over the period).	Social workers (trained mindfulness faciliators)	Yes	Active control. Three-session Mindfulness and Self-Compassion (MSC) programme. Hour sessions fortnightly with homework.	ANCOVA between groups at follow-up controlling for baseline. Bootstrapping and planned contrasts. Also looked at T1 vs T2 in each group (not captured here). Likely speak with supervisors about how to concisely say these results								The Maslach Burnout Inventory (MBI; 3 subscales)	Emotional exhaustion reduced significantly in the intervention group compared to control: F(1,53) = 8.756, p=0.005, η2=0.142. There was a trend toward improvement in depersonalisation post-intervention, though not significant: F(1, 53) = 2.99, p = 0.09, η2 = 0.05. Changes in personal achievement were not significant post-intervention: F(1, 53) = 2.34, p = 0.13, η2 = 0.04.			Stress (The Percieved Stress Scale)	Treatment group had a large significant reduction in stress, compared to active control, F(1,56)=9.876, p=0.003, η2=0.15	The Hospital Anxiety and Depression Scale (2 subscales, anxiety and depression) Mental Wellbeing (The Warwick-Edinburgh Mental Wellbeing Scale) Worry (The Penn State Worry Questionnaire) Rumination (The Rumination Reflection Questionnaire)	Anxiety levels significantly decreased in the intervention group conpared to the control group: F(1, 53) = 7.23, p = 0.01, η2 = 0.11. Depression levels decreased significantly in the intervention group vs the control group: F(1, 53) = 9.93, p < 0.001, η2 = 0.15. Wellbeing did not significantly change in the intervention group compared to the control group: F(1, 53) = 1.14, p = 0.29, η2 = 0.02. Wo…	Mindfulness (The Southampton Mindfulness Questionnaire; SMQ; 4 subscales; MO, LG, Av, NJ) The Experiences Questionnaire – Decentering (EQ‑D) The Philadelphia Mindfulness – Acceptance Subscale (PHLMS‑A) Self-compassion (The Self-Compassion Scale)	SMQ-Total did not significantly change post-intervention compared to control: F(1, 53) = 8.15, p = .01, η2 = 0.12. SMQ-MO did not significantly change post-intervention compared to control: F(1, 53) = 2.01, p = 0.16, η2 = 0.03. SMQ-LG improved significantly in the intervention compared to control : F(1, 53) = 4.87, p = 0.03, η2 = 0.08. SM-Av did not change differently in the intervention compared…
Systematic Review Extractor Pro	Maddock, A.; McGuigan, K.; McCusker, P.	2023	To examine the effects of the Mindfulness-based Social Work and Self-Care (MBSWSC) program on stress, burnout, anxiety, depression, and well-being of social workers	United Kingdom	Not specified	Not specified	Not specified	Not specified	Social Worker	Various agencies and Trusts throughout Northern Ireland	88.7% female	44.44	10.01	24	64	29	33	62	47	Not specified	17	17	1	Randomised controlled trial	Six-week online Mindfulness-based Social Work and Self-Care program	Digital	A bespoke and innovative six-week online program aimed at improving stress, burnout, anxiety, depression, and well-being	6 weeks	Trained mindfulness practitioners, also qualified social workers	Yes	Modified mindfulness-based program focusing on mindfulness and self-compassion	Mixed-methods design, utilizing quantitative measures (paired samples t-tests) to identify changes in emotional resilience and well-being post-intervention, qualitative data from open-ended questions and interviews to explore participants' experiences.	12	12	1	Not specified	Not specified	Not specified	Not specified	Maslach Burnout Inventory (Emotional Exhaustion, Depersonalisation, Personal Achievement subscales)	Significant reduction in Emotional Exhaustion for MBSWSC compared to control [F(153) = 8.756, p = .005, η2 = .142]; No significant change in Depersonalisation or Personal Achievement	Not specified	Not specified	Perceived Stress Scale (PSS)	Significant reduction in stress scores for MBSWSC compared to control [F(156) = 9.876, p = .003, η2 = .15]	Hospital Anxiety and Depression Scale (HADS) for anxiety and depression	Significant reduction in anxiety [F(156) = 7.228, p = .009, η2 = .114] and depression [F(155) = 9.931, p = .003, η2 = .153] for MBSWSC compared to control	Southampton Mindfulness Questionnaire (Mindfulness, Attention Regulation/Decentering, Acceptance, Non-Attachment, Non-Judgement); Penn State Worry Questionnaire; Rumination Reflection Questionnaire	Significant improvement in Mindfulness [F(159) = 8.147, p = .006, η2 = .121], Attention Regulation/Decentering [F(158) = 5.123, p = .027, η2 = .081], Acceptance [F(159) = 4.100, p = .047, η2 = .065], Non-Attachment [F(159) = 4.872, p = .031, η2 = .076], Non-Judgement [F(159) = 5.358, p = .024, η2 = .083], and significant reduction in Worry [F(157) = 12.00, p = .001, η2 = .174] for MBSWSC compared…
JS	Hayes, S. C., Bissett, R., Roget, N., Padilla, M., Kohlenberg, B. S., Fisher, G., Masuda, A., Pistorello, J., Rye, A. K., Berry, K., Niccolls, R.	2004	Compares the effectiveness of three interventions: control (substance use psychoed); multicultural training; and ACT in improving burnout and stigma.	United States	53% worked 20 hours or more/week	57% had >10 years of experience	NA	NA	Addictions counselling	All liscenced in addiction counselling, 76% this was the primary discipline. Most (55%) worked in outpatient or private practice settings. Caseloads were as follows: more than 31 a week (29%), 21 to 30 cases (18%), 11 to 20 cases (27%), and 1 to 10 cases (26%). 54% had a masters.	0.63	53	NA	NA	NA	29	30 (ACT), 34 (multicultural)	93	93	85				Randomised controlled trial	Group 1: ACT, Group 2: multicultural training	In-person (group)	Group 1: ACT - training aimed at reducing the impact of counsellor's negative thoughts. Taught acceptance, mindfulness and cognitive diffusion to better cope with negativity. Group 2: multicultural training - Not aimed at directly improving counsellor wellbeing. Group activities, discussion to reduce stigma against other cultures. Taught awareness of own worldview, cultural diversity, culturally …	1x day-long workshop	Masters- and doctorate-level professionals	Yes	Educational control (Recieved scientific and biological info about meth and MDMA and addiction. Discussed drug abuse, prevalence history, clinical issues and avaliable interventions for SUDS.)	ANOVA (repeated measures) on the 3 time points for 3 conditions. Used last value carried forward. Then used paired sample t-test to compare pre vs post and pre vs follow-up in treatment conditions. Then a priori contrasts to compare each treatment group with control and between treatment groups using changescores (pre vs post and pre vs follow-up)								Maslach Burnout Inventory (MBI) - overall burnout (depersonalisation + exhaustion) - personal accomplishment	Overall burnout: significant Time X Treatment interaction, F(4, 180) = 4.05, p = .004. Paired-sample t tests showed a significant improvement in burnout within the ACT condition at post, t(29) = 3.01, p = .005, and follow-up, t(29) = 2.70, p = .012. The multicultural training condition improved at post, t(33) = 2.33, p = .026, but not follow-up. The educational control condition did not change. C…
Systematic Review Extractor Pro	Hayes, S.C.; Bissett, R.; Roget, N.; Padilla, M.; Kohlenberg, B.S.; Fisher, G.; Masuda, A.; Pistorello, J.; Rye, A.K.; Berry, K.; Niccolls, R.	2004	To compare the impact of Acceptance and Commitment Training (ACT) and multicultural training on the stigmatizing attitudes and professional burnout of substance abuse counselors	United States	20 hours or more per week for 53% of participants	More than 10 years for 57% of participants	Not specified	Not specified	Substance abuse counselors	Outpatient or private practice settings; 29% had more than 31 cases per week	0.63	53 years	Not specified	Not specified	Not specified	ACT: 29, Multicultural: 34, Control: 29	ACT: 30, Multicultural: 34	Not specified	Not specified	Not specified	17	14	0.823529	Pre-post study	ACT and Multicultural Training	In-person (group)	ACT used acceptance, delusion, mindfulness, and values methods. Multicultural training sensitized participants to biases.	1-day workshop (6 hours total)	Masters- or doctoral-level professionals	Yes	Educational control focusing on biological aspects of addiction	The study used repeated measures ANOVA to evaluate the effects of Acceptance and Commitment Training (ACT) and Multicultural Training on stigma and burnout in substance abuse counselors compared to an educational control. Paired-samples t-tests and a priori contrasts assessed changes within and across conditions.	12	11	0.916667	Not specified	Not specified	Not specified	Not specified	Measured using the Maslach Burnout Inventory (MBI), assessing emotional exhaustion, depersonalization, and personal accomplishment.	ACT showed significant improvements in overall burnout at post (p = .005) and follow-up (p = .012). Multicultural training showed improvements at post (p = .026) but not at follow-up. The educational control condition did not show significant changes.	Not specified	Not specified	Not specified	Not specified	Not specified	Not specified	Stigma, as measured by the Community Attitudes Toward Substance Abusers (CASA) scale and believability of stigmatizing thoughts (SAB).	ACT showed significant improvements in stigma at follow-up (p = .015) and in the believability of stigmatizing thoughts at post-treatment (p = .028) and follow-up (p = .019). Multicultural training improved stigma immediately post-treatment (p = .046) but not at follow-up.
JS	Reim Ifrach, E., Miller, A.	2016	Evaluate the effectiveness of a social action art therapy session to address symptoms of stress and compassion fatigue in counsellors working in domestic violence and sexual assault services	United States	NA	NA	NA	NA	Counsellors	Domestic violence (DV) counsellors (and hotline!) and sexual assault (SA) counsellors (two seperate orgs)	100	NA	NA	22	55	NA	NA	30	30					Pre-post study	Art therapy	In-person (group)	Created art on canvas to be added to a peace pole with everyone's art, a symbol of hope in the DV community. Directed to consider that the art making was both for themselves and their clients, as well as what they felt society needed to pay attention to in regards to DV and SA.	1x session	Researcher	No	NA	Paired samples t-test examining stress over time. Compassion fatigue only examined at baseline				CF Self-test	Only checked at baseline							Psychological stress measure (PSM-9)	Psychological stress reduced (M = 31.8 -> M = 23.9), t(29) = 6.61, p < .001
Systematic Review Extractor Pro	Ifrach, E.R.; Miller, A.	2016	To evaluate the effectiveness of social action art therapy to address stress and compassion fatigue in counselors working in DV and SA services.	United States	Not specified	Not specified	Not specified	Not specified	Counselors working in DV and SA services	Adult women counselors at DV and SA shelters	1	Not specified	Not specified	22	55	Not specified	Not specified	30	30	Not specified	17	17	1	Not specified	Social action art therapy session	Not specified	Participants created art for a group peace pole as a symbol of hope and safety.	Single session	Not specified	No	Not specified	Intervention utilized social action art therapy addressing symptoms of stress and compassion fatigue among counselors working with survivors of domestic violence (DV) and sexual assault (SA). Art created for a group peace pole, symbolizing hope and safety, significantly reduced stress levels.	12	8	0.666667	Compassion Fatigue Self-Test for Helpers	No statistical results	Not specified	Not specified	Not specified	Not specified	Not specified	Not specified	Psychological Stress Measure-9	Significant reduction in stress levels post-intervention [t(29) = 6.61, p < .001]. Pre-test mean stress score: 31.78, Post-test mean stress score: 23.9.	Not specified	Not specified
JS	Rabin, S., Saffer, M., Weisberg, E., Kornitzer-Enav, T., Peled, I., and Ribak, J.	2000	Evaluating a multifaceted training program, including psycheducation for social workers	Other: Israel	NA	12	NA	NA	Social worker	Occupational social workers	NA	40	NA	NA	NA	8	13	21	Not reported					Non-randomised experimental study (control)	Multifaceted: psychoeducation and group supervision	In-person (group)	Multiple meetings, combining psychoeducation presentation followed by Balint-style group supervision. Included lectures, role playing and discussion of cases. 1) Common employee mental health problems including stress, anxiety, depression, employee personality problems, trauma. substance abuse, psy-chotic disorders, the psychosomatic interface; 2) Organizational issues includ-ing: conflict of int…	12x 3 hour sessions fortnightly for 6 months	Psychiatrist and clinical psychologist	Yes	No treatment	TALK TO SUPERVIORS. Hard to see if the control group has been factored in here?Paired comparison t-tests								Burnout (Shiron, A. 1989; Emotional Exhaustion, Listlessness, Cognitive Weariness)	Emotional Exhaustion significantly decreased after the training, t1 = 3.36 (SD = 1.21) v t2 = 3.00 (SD = 1.13), p = .103 Listlessness significantly decreased after the training, t1 = 3.42 (SD = 1.13) v t2 = 2.88 (SD = 1.00), p = .016 Cognitive Weariness significantly decreased after the training, t1 = 2.59 (SD = 0.77) v t2 = 2.11 (SD = 0.52), p = .005 Total Burnout significantly decreased after t…							Professional Social Support	Profession social support significantly increased after the training, t1 = 5.83 (0.94) v t2 = 6.22 (0.48), p = .033
Systematic Review Extractor Pro	Rabin, S.; Saffer, M.; Weisberg, E.; Kornitzer-Enav, T.; Peled, I.; Ribak, J.	2000	To evaluate a multifaceted training program aimed at reducing burnout among occupational social workers through mental health knowledge and skills acquisition and experiential training.	Israel	Not specified	Mean: 12 years as social workers, 6 years as OSWs	Not specified	Not specified	Occupational Social Workers (OSWs)	Working in production factories, hi-tech institutions, and service industries.	Not specified	Mean: 40+ years	Not specified	Not specified	Not specified	8 (control group)	13 (training group)	Not specified	Not specified	Not specified	17	16	0.941176	Not specified	Multifaceted mental health training program	Not specified	Consisted of didactic and experiential Balint group training covering a wide range of mental health issues relevant to the occupational setting.	12 sessions over 6 months	A psychiatrist and a clinical psychologist	Yes	Not specified	A multifaceted mental health training program aimed to reduce burnout among occupational social workers by incorporating mental health knowledge, skills acquisition, and experiential training. Post-training, there were statistically significant increases in professional self-efficacy regarding awareness of psychological and psychopathological issues (p < 0.05) and professional social support (p <…	12	9	0.75	Not specified	Not specified	Not specified	Not specified	Burnout was evaluated using an 8-item questionnaire by Shirom for physical fatigue and emotional exhaustion, and a 6-item questionnaire for cognitive weariness. Significant post-training reductions were observed in cognitive weariness (p = 0.005) and listlessness (p = 0.016), with a general reduction in total burnout (p = 0.010). Emotional exhaustion also decreased, albeit not statistically signi…	Significant post-training reductions in cognitive weariness (p = 0.005) and listlessness (p = 0.016). Total burnout also decreased significantly (p = 0.010). Emotional exhaustion decreased but did not reach statistical significance (p > 0.05).	Not specified	Not specified	Not specified	Not specified	Not specified
JS	Brinkborg et al.	2011	To examine the effect of a brief stress management intervention based on the principles of Acceptance and Commitment Therapy (ACT) on stress and general mental health for Swedish social workers	Other: Sweden	37.9 mean	9.8	9.9	0 to 38	Social worker	-	0.89	44	11.1	24	64	36	70	106	94					Randomised controlled trial	Acceptance and Commitment Therapy	In-person (group)	4x 3 hours workshops. Focuses on increasing psychological flexibility though metaphors and interactive activities. Homework tasks set in-between session focusing on mindfulness and physical exercise. Treatment protocol avaliable.	12 hours over 8 weeks.	Psychologists (2 trained, 2 masters-level students)	Yes	Waitlist	Intent-to-treat (last observation carried forward). Mean differences at post-treatment between the two conditions were analysed with the pre-treatment score as a covariate (ANCOVA). Also looked at whether moderated by stress								The Maslach Burnout Inventory (MBI)	The intervention group (M = 37.4, SD = 14.6, exhibited a statistically significant lower level of burnout symptoms compared to the control group (M = 44.4, SD = 12.4) after treatment (F(1,103) = 15.3, p < .001, Cohen's d = .50 (95% CI [0.09, 0.91]).			The Perceived Stress Scale (PSS)	The treatment group exhibited a significantly lower 12-week perceived stress score (controlling for pre-test), compared to the control group (22.2 (SD = 7.5) v 27.5 (SD = 7.1). F(1, 103) = 12.88, p = .001, d = 0.72 (95% CI [0.30, 1.13]).	- The General Health Questionaire (GHQ-12)	The intervention group (M = 10.6, SD = 4.6) had a statistically significant lower level of general mental health problems than the control group (M = 12.3, SD = 4.1) after treatment (F(1,103) = 5.48, p = .021, Cohen's d = .38 (95% CI [-0.03, 0.79]).	- Performance-base self-esteem (Pbse) - Demand-Control-Support Questionairre (DSCQ)	For the Performance-based self-esteem scale (Pbse), there was no significant difference between the treatment, 11.9 (SD = 4.0) , and control, 11.8 (SD = 3.7), at post-treatment F(1, 102) = 0.09, Cohen’s d = -0.03, 95% CI [-0.43, 0.38]). For the Demand-Control-Support Questionnaire (DCSQ), no significant difference was found between the treatment group and the control group in both the demand and …
Systematic Review Extractor Pro	Brinkborg, H.; Michanek, J.; Hesser, H.; Berglund, G.	2011	Examine the effect of a brief Acceptance and Commitment Therapy (ACT)-based intervention on stress and general mental health among Swedish social workers in a randomized controlled trial.	Sweden	Average 38 hours per week	Average 10 years	Not specified	Not specified	Social workers	Employed by the City of Stockholm, including a variety of roles and settings	0.89	44 years	11.1	24	64	36	70	106	94	Not specified	17	17	1	Randomized controlled trial	Acceptance and Commitment Therapy (ACT)-based stress management intervention	Group-based	Focuses on increasing psychological flexibility through acceptance, mindfulness, and commitment to personal values.	4 sessions, 3 hours each, over several weeks	Licensed psychologists and master level psychology students	Yes	Waiting list control	Participants were stratified according to stress level at baseline. Analysis was conducted with pre-treatment scores as covariates.	12	12	1	Not specified	Not specified	Not specified	Not specified	Maslach Burnout Inventory (MBI): emotional exhaustion (EE), depersonalization (DE), personal accomplishment (PA)	ACTeSMI group showed significant decrease in MBI scores: EE (p < .01, effect size not specified), DE (p < .01, effect size not specified), PA improvement (p < .001, effect size not specified). Total MBI (F(1, 103) = 15.3, p < .001, Cohen’s d = .50).	Not specified	Not specified	Perceived Stress Scale (PSS) for stress	Intervention significantly decreased stress levels (PSS: F(1, 103) = 12.88, p = .001, Cohen’s d = .72).	General Health Questionnaire (GHQ) for general mental health	Intervention improved general mental health (GHQ: F(1, 103) = 5.48, p = .021, Cohen’s d = .38).	Performance-based self-esteem scale (Pbse); DemandeControleSupport Questionnaire (DCSQ) for decision-making (Control) and demands (Demands)	No significant effect of the intervention on Pbse and DCSQ (effect sizes not specified).
JS	Trowbridge, K., Lawson, L. M., Andrews, S., Pecora, J., and Boyd, S.	2017	To investigate the feasibility of a two-day cMBSR course provided in the hospital workplace with pediatric health care social workers.	United States		NA	NA	NA	Social worker	Paediatric medical social workers (MSW and BSW). Had to be fully frontline (no supervisory responsibilities).	NA	NA	NA	NA	NA	NA	NA	33	21					Pre-post study	MBSR	In-person (group)	Compressed MSBR (cMSBR) program. Didactic periods, individual sharing time, and meditation practice time. After workshop, recieved instructions to consistently practice mediation (bodyscan, walking/sitting meditation).	1x 2 day session, 20 mins daily practice expected for 6 weeks	University-trained instructor	No	NA	STATISTICAL ISSUES: Participant identifiers were lost when exporting the data, so could not use paired t-tests. Used independent two-sample t-test but violated the assumption of independence. All participants present at t1 were compared to those at t2.						ProQOL - Secondary traumatic stress	Significant effect observed (t1 M = 21.46, SD = 4.50; t2 M = 17.81, SD = 3.59) with a large effect size between pre- and post-intervention STS scores (p = .003, F = 9.792, η2 = .158, Cohen’s d = –.89).	ProQOL - Burnout	No significant effect found (t1 M = 24.18, SD = 3.84; t2 M = 22.43, SD = 3.03) between pre- and post-intervention scores (p = .082, F = 3.139, η2 = .057, Cohen’s d = –.50).	ProQOL - Compassion satisfaction	No significant effect was observed (t1 M = 38.67, SD = 5.21; t2 = 38.81, SD = 4.50) between pre- and post satisfaction scores (p = .916, F = 0.011, η2 = .000, Cohen’s d = .02).	Perceived Stress Scale-10 Item (PSS10)	No significant effect (t1 M = 14.85, SD = 5.42; t2 M = 12.15, SD = 3.80) between pre- and post-intervention scores, despite a medium effect size (p = .052, F = 3.957, η2 = .071, Cohen’s d = –.57).			Mindful Attention and Awareness Scale (MAAS) Caring Efficacy Scale (CES)	MAAS: Significant effect noted (t1 M = 52.21, SD = 10.32; t2 M = 61.00, SD = 8.00) with a large effect size between pre- and post-intervention mindfulness scores (p = .002, F = 10.992, η2 = .174, Cohen’s d = .95). CES: Significant difference (t1 M = 4.51, SD = 0.39; t2 M = 4.73, SD = 0.34) between pre- and post-intervention CES scores (p = .048, F = 4.090, η2 = .074, Cohen’s d = .60).
Systematic Review Extractor Pro	Trowbridge, K.; Mische Lawson, L.; Andrews, S.; Pecora, J.; Boyd, S.	2017	To investigate the feasibility and preliminary effectiveness of an abbreviated Mindfulness-Based Stress Reduction (MBSR) program for pediatric healthcare social workers.	United States	Not specified	Employed by the social work department of a regional children’s healthcare system; specific years not specified	Not specified	Not specified	Pediatric Medical Social Workers	Social workers at two hospital locations and two satellite clinic locations within a regional children's healthcare system	Not specified	Not specified	Not specified	Not specified	Not specified	Not applicable	Approximately 100 eligible, 43 enrolled, 26 completed the intervention	33 completed baseline measures	21 completed post-intervention measures	Not applicable	17	17	1	Pre-post study without control group	Compressed Mindfulness-Based Stress Reduction (cMBSR)	Group-based	A two-day compressed MBSR course focusing on mindfulness meditation to decrease stress among healthcare providers.	Two days	A University of Massachusetts–trained instructor	No	Not applicable	Independent two-sample t-tests used due to design change, affecting the independence of samples. Normality assumptions met. Effect sizes calculated using Cohen’s d.	12	12	1	Not specified	Not specified	ProQOL: Secondary Traumatic Stress subscale	Significant decrease in STS scores from pre to post intervention (p = .003, Cohen's d = -0.89, large effect size)	ProQOL: Burnout subscale	No significant differences (p = .08, Cohen's d = -0.50, medium effect size)	ProQOL: Compassion Satisfaction subscale	No significant change (p = .916)	PSS10 for perceived stress	No significant differences (p = .052, Cohen's d = -0.57, medium effect size)	Not specified	Not specified	CES for caring efficacy MAAS for mindfulness, CES for caring efficacy	CES: Significant increase from pre to post intervention (p = .048, Cohen's d = 0.60, medium effect size) Significant changes in MAAS (p = .002, Cohen's d = 0.95, large effect size) and CES (p = .048, Cohen's d = 0.60, medium effect size)
																					170	153	0.9										120	109	0.908333
	References: Pandya, S. P. (2020). Geriatric social workers in adult day care facilities: Meditation, worker resilience, and job satisfaction. Health & Social Work, 45(4), 259–267. Meier, A. (2000). Offering social support via the Internet: A case study of an online support group for social workers. Journal of Technology in Human Services, 17(2-3), 237–266. Kinman, G., Grant, L., & Kelly, S. (2020…
					`
[truncated: 5 more columns]
